# Supplementary material for: Correlation between Vegetable and Fruit Intake and Cognitive Function in Older Adults: A Cross-Sectional Study in Chongqing, China
Source: Nutrients. 2024 Sep 21;16(18):3193. doi: 10.3390/nu16183193 (PMC11435275; doi:10.3390/nu16183193)
Supplement: Supplementary file 1 [file nutrients-16-03193-s001.zip]

Archive with 2 entries (2 files):
- File 2-questionare-t.pdf
- Table s1&s2-subgroup.pdf
